# Supplementary material for: The relationship between spindly leg syndrome incidence and water composition, overfeeding, and diet in newly metamorphosed harlequin frogs (Atelopus spp.)
Source: PLoS One. 2018 Oct 16;13(10):e0204314. doi: 10.1371/journal.pone.0204314 (PMC6191089; doi:10.1371/journal.pone.0204314)
Supplement: S3 File — Tab 1: Raw results data from experiment 1. Tab 2: Raw results data from experiment 2. (XLSX) [file pone.0204314.s003.xlsx]

## Sheet: Experiment 1
Tank label	Tank	Protein	Status	Weight (g)	SVL (mm)	Days metamorphosis	Mortality
T1-CP40	1	40	Healthy	0.076	0.82	72	0
T1-CP40	1	40	Healthy	0.077	0.85	76	0
T1-CP40	1	40	Healthy	0.062	0.76	79	0
T1-CP40	1	40	Healthy	0.073	0.83	80	0
T1-CP40	1	40	Healthy	0.076	0.8	83	0
T1-CP40	1	40	Healthy	0.078	0.87	84	0
T1-CP40	1	40	Healthy	0.069	0.8	85	0
T1-CP40	1	40	Healthy	0.067	0.81	87	0
T1-CP40	1	40	Healthy	0.065	0.8	87	0
T1-CP40	1	40	Healthy	0.064	0.83	94	0
T1-CP40	1	40	Healthy	0.069	0.7	104	0
T1-CP40	1	40	Spindly legs	0.074	0.87	72	0
T1-CP40	1	40	Spindly legs	0.069	0.82	79	0
T1-CP40	1	40	Spindly legs	0.069	0.82	80	0
T1-CP40	1	40	Spindly legs	0.083	0.93	80	0
T1-CP40	1	40	Spindly legs	0.068	0.85	80	0
T1-CP40	1	40	Spindly legs	0.093	0.88	81	0
T1-CP40	1	40	Spindly legs	0.08	0.75	81	0
T1-CP40	1	40	Spindly legs	0.061	0.87	84	0
T1-CP40	1	40	Spindly legs	0.061	0.8	84	0
T1-CP40	1	40	Spindly legs	0.087	0.93	85	0
T1-CP40	1	40	Spindly legs	0.083	0.9	86	0
T1-CP40	1	40					1
T1-CP40	1	40					1
T2-CP34	2	34	Healthy	0.042	0.77	79	0
T2-CP34	2	34	Spindly legs	0.063	0.81	74	0
T2-CP34	2	34	Spindly legs	0.047	0.75	77	0
T2-CP34	2	34	Spindly legs	0.069	0.83	78	0
T2-CP34	2	34	Spindly legs	0.054	0.8	85	0
T2-CP34	2	34	Spindly legs	0.057	0.8	85	0
T2-CP34	2	34	Spindly legs	0.049	0.76	87	0
T2-CP34	2	34	Spindly legs	0.063	0.81	87	0
T2-CP34	2	34	Spindly legs	0.053	0.79	90	0
T2-CP34	2	34	Spindly legs	0.053	0.78	92	0
T2-CP34	2	34	Spindly legs	0.055	0.78	92	0
T2-CP34	2	34	Spindly legs	0.05	0.8	94	0
T2-CP34	2	34	Spindly legs	0.045	0.67	95	0
T2-CP34	2	34	Spindly legs	0.061	0.78	96	0
T2-CP34	2	34	Spindly legs	0.042	0.68	96	0
T2-CP34	2	34	Spindly legs	0.043	0.76	99	0
T2-CP34	2	34	Spindly legs	0.074	0.79	102	0
T2-CP34	2	34	Spindly legs	0.053	0.75	112	0
T2-CP34	2	34	Spindly legs	0.061	0.81	118	0
T2-CP34	2	34	Spindly legs	0.059	0.77	120	0
T2-CP34	2	34					1
T2-CP34	2	34					1
T2-CP34	2	34					1
T2-CP34	2	34					1
T2-CP34	2	34					1
T3-CP28	3	28	Healthy	0.065	0.84	71	0
T3-CP28	3	28	Healthy	0.095	0.72	89	0
T3-CP28	3	28	Healthy	0.085	0.84	72	0
T3-CP28	3	28	Spindly legs	0.072	0.89	71	0
T3-CP28	3	28	Spindly legs	0.076	0.9	71	0
T3-CP28	3	28	Spindly legs	0.063	0.85	72	0
T3-CP28	3	28	Spindly legs	0.077	0.89	72	0
T3-CP28	3	28	Spindly legs	0.071	0.79	72	0
T3-CP28	3	28	Spindly legs	0.087	0.89	74	0
T3-CP28	3	28	Spindly legs	0.061	0.83	74	0
T3-CP28	3	28	Spindly legs	0.098	0.83	76	0
T3-CP28	3	28	Spindly legs	0.076	0.87	76	0
T3-CP28	3	28	Spindly legs	0.074	0.8	77	0
T3-CP28	3	28	Spindly legs	0.058	0.81	79	0
T3-CP28	3	28	Spindly legs	0.044	0.69	81	0
T3-CP28	3	28	Spindly legs	0.086	0.89	81	0
T3-CP28	3	28	Spindly legs	0.047	0.89	82	0
T3-CP28	3	28	Spindly legs	0.061	0.79	83	0
T3-CP28	3	28	Spindly legs	0.071	0.84	88	0
T3-CP28	3	28	Spindly legs	0.082	0.75	95	0
T3-CP28	3	28	Spindly legs	0.075	0.81	96	0
T3-CP28	3	28					1
T3-CP28	3	28					1
T3-CP28	3	28					1
T3-CP28	3	28					1
T4-CP28	4	28	Spindly legs	0.063	0.78	75	0
T4-CP28	4	28	Spindly legs	0.058	0.79	77	0
T4-CP28	4	28	Spindly legs	0.055	0.77	80	0
T4-CP28	4	28	Spindly legs	0.066	0.82	83	0
T4-CP28	4	28	Spindly legs	0.051	0.85	84	0
T4-CP28	4	28	Spindly legs	0.046	0.74	87	0
T4-CP28	4	28	Spindly legs	0.063	0.78	87	0
T4-CP28	4	28	Spindly legs	0.062	0.69	89	0
T4-CP28	4	28	Spindly legs	0.06	0.78	89	0
T4-CP28	4	28	Spindly legs	0.064	0.81	94	0
T4-CP28	4	28	Spindly legs	0.053	0.87	132	0
T4-CP28	4	28	Spindly legs	0.058	0.74	133	0
T5-CP28	5	28	Spindly legs	0.084	0.88	84	0
T5-CP28	5	28	Spindly legs	0.077	0.85	86	0
T5-CP28	5	28	Spindly legs	0.073	0.84	92	0
T5-CP28	5	28	Spindly legs	0.097	0.9	92	0
T5-CP28	5	28	Spindly legs	0.063	0.84	99	0
T5-CP28	5	28					1
T5-CP28	5	28					1
T5-CP28	5	28					1
T5-CP28	5	28					1
T5-CP28	5	28					1
T5-CP28	5	28					1
T5-CP28	5	28					1
T5-CP28	5	28					1
T6-CP34	6	34	Healthy	0.074	0.81	72	0
T6-CP34	6	34	Healthy	0.079	0.81	104	0
T6-CP34	6	34	Spindly legs	0.065	0.87	70	0
T6-CP34	6	34	Spindly legs	0.049	0.83	72	0
T6-CP34	6	34	Spindly legs	0.052	0.79	72	0
T6-CP34	6	34	Spindly legs	0.063	0.9	74	0
T6-CP34	6	34	Spindly legs	0.055	0.94	76	0
T6-CP34	6	34	Spindly legs	0.067	0.81	77	0
T6-CP34	6	34	Spindly legs	0.074	0.9	78	0
T6-CP34	6	34	Spindly legs	0.081	0.82	79	0
T6-CP34	6	34	Spindly legs	0.067	0.82	79	0
T6-CP34	6	34	Spindly legs	0.071	0.8	86	0
T6-CP34	6	34	Spindly legs	0.073	0.83	94	0
T6-CP34	6	34	Spindly legs	0.066	0.81	101	0
T6-CP34	6	34	Spindly legs	0.071	0.83	104	0
T6-CP34	6	34	Spindly legs	0.052	0.75	109	0
T6-CP34	6	34	Spindly legs	0.066	0.8	111	0
T6-CP34	6	34	Spindly legs	0.08	0.85	115	0
T6-CP34	6	34					1
T6-CP34	6	34					1
T6-CP34	6	34					1
T6-CP34	6	34					1
T6-CP34	6	34					1
T6-CP34	6	34					1
T6-CP34	6	34					1
T7-CP34	7	34	Healthy	0.071	0.85	78	0
T7-CP34	7	34	Healthy	0.064	0.77	83	0
T7-CP34	7	34	Healthy	0.074	0.87	84	0
T7-CP34	7	34	Healthy	0.067	0.84	87	0
T7-CP34	7	34	Spindly legs	0.085	0.81	74	0
T7-CP34	7	34	Spindly legs	0.074	0.82	74	0
T7-CP34	7	34	Spindly legs	0.091	0.81	81	0
T7-CP34	7	34	Spindly legs	0.065	0.79	84	0
T7-CP34	7	34	Spindly legs	0.058	0.77	85	0
T7-CP34	7	34	Spindly legs	0.075	0.8	104	0
T7-CP34	7	34	Spindly legs	0.048	0.68	118	0
T7-CP34	7	34	Spindly legs	0.058	0.81	125	0
T7-CP34	7	34	Spindly legs	0.068	0.79	125	0
T7-CP34	7	34					1
T7-CP34	7	34					1
T7-CP34	7	34					1
T7-CP34	7	34					1
T7-CP34	7	34					1
T7-CP34	7	34					1
T7-CP34	7	34					1
T7-CP34	7	34					1
T7-CP34	7	34					1
T7-CP34	7	34					1
T7-CP34	7	34					1
T7-CP34	7	34					1
T8-CP46	8	46	Healthy	0.066	0.75	72	0
T8-CP46	8	46	Healthy	0.067	0.86	75	0
T8-CP46	8	46	Healthy	0.06	0.83	111	0
T8-CP46	8	46	Spindly legs	0.075	0.8	72	0
T8-CP46	8	46	Spindly legs	0.073	0.92	76	0
T8-CP46	8	46	Spindly legs	0.067	0.85	77	0
T8-CP46	8	46	Spindly legs	0.105	0.93	77	0
T8-CP46	8	46	Spindly legs	0.059	0.77	80	0
T8-CP46	8	46	Spindly legs	0.051	0.8	84	0
T8-CP46	8	46	Spindly legs	0.066	0.85	84	0
T8-CP46	8	46	Spindly legs	0.059	0.78	86	0
T8-CP46	8	46	Spindly legs	0.078	0.84	94	0
T8-CP46	8	46	Spindly legs	0.075	0.81	96	0
T8-CP46	8	46	Spindly legs	0.061	0.79	96	0
T8-CP46	8	46	Spindly legs	0.053	0.75	111	0
T8-CP46	8	46					1
T8-CP46	8	46					1
T8-CP46	8	46					1
T8-CP46	8	46					1
T8-CP46	8	46					1
T8-CP46	8	46					1
T8-CP46	8	46					1
T8-CP46	8	46					1
T8-CP46	8	46					1
T8-CP46	8	46					1
T9-CP34	9	34	Healthy	0.076	0.85	82	0
T9-CP34	9	34	Healthy	0.08	0.82	84	0
T9-CP34	9	34	Spindly legs	0.078	0.82	75	0
T9-CP34	9	34	Spindly legs	0.082	0.87	78	0
T9-CP34	9	34	Spindly legs	0.08	0.87	78	0
T9-CP34	9	34	Spindly legs	0.08	0.86	80	0
T9-CP34	9	34	Spindly legs	0.072	0.79	80	0
T9-CP34	9	34	Spindly legs	0.082	0.71	81	0
T9-CP34	9	34	Spindly legs	0.083	0.75	81	0
T9-CP34	9	34	Spindly legs	0.089	0.8	81	0
T9-CP34	9	34	Spindly legs	0.061	0.79	82	0
T9-CP34	9	34	Spindly legs	0.054	0.8	82	0
T9-CP34	9	34	Spindly legs	0.086	0.89	87	0
T9-CP34	9	34	Spindly legs	0.052	0.68	89	0
T9-CP34	9	34	Spindly legs	0.052	0.76	94	0
T9-CP34	9	34	Spindly legs	0.058	0.7	99	0
T9-CP34	9	34	Spindly legs	0.071	0.75	112	0
T9-CP34	9	34					1
T9-CP34	9	34					1
T9-CP34	9	34					1
T9-CP34	9	34					1
T9-CP34	9	34					1
T9-CP34	9	34					1
T9-CP34	9	34					1
T9-CP34	9	34					1
T10-CP46	10	46	Healthy	0.104	0.95	81	0
T10-CP46	10	46	Spindly legs	0.103	0.9	74	0
T10-CP46	10	46	Spindly legs	0.097	0.9	76	0
T10-CP46	10	46	Spindly legs	0.101	0.91	77	0
T10-CP46	10	46	Spindly legs	0.078	0.86	79	0
T10-CP46	10	46	Spindly legs	0.084	0.81	79	0
T10-CP46	10	46	Spindly legs	0.086	0.86	79	0
T10-CP46	10	46	Spindly legs	0.099	0.91	80	0
T10-CP46	10	46	Spindly legs	0.064	0.8	85	0
T10-CP46	10	46	Spindly legs	0.084	0.92	86	0
T10-CP46	10	46	Spindly legs	0.094	0.87	88	0
T10-CP46	10	46					1
T10-CP46	10	46					1
T10-CP46	10	46					1
T10-CP46	10	46					1
T10-CP46	10	46					1
T10-CP46	10	46					1
T10-CP46	10	46					1
T10-CP46	10	46					1
T10-CP46	10	46					1
T10-CP46	10	46					1
T10-CP46	10	46					1
T10-CP46	10	46					1
T10-CP46	10	46					1
T10-CP46	10	46					1
T11-CP40	11	40	Healthy	0.084	0.86	74	0
T11-CP40	11	40	Spindly legs	0.082	0.81	75	0
T11-CP40	11	40	Spindly legs	0.071	0.81	77	0
T11-CP40	11	40	Spindly legs	0.074	0.86	77	0
T11-CP40	11	40	Spindly legs	0.081	0.87	80	0
T11-CP40	11	40	Spindly legs	0.074	0.85	80	0
T11-CP40	11	40	Spindly legs	0.069	0.87	84	0
T11-CP40	11	40	Spindly legs	0.062	0.84	84	0
T11-CP40	11	40	Spindly legs	0.051	0.78	92	0
T11-CP40	11	40	Spindly legs	0.048	0.73	94	0
T11-CP40	11	40	Spindly legs	0.067	0.74	111	0
T11-CP40	11	40	Spindly legs	0.063	0.79	147	0
T11-CP40	11	40	Spindly legs	0.056	0.8	147	0
T11-CP40	11	40	Spindly legs	0.051	0.8	147	0
T11-CP40	11	40					1
T11-CP40	11	40					1
T11-CP40	11	40					1
T11-CP40	11	40					1
T11-CP40	11	40					1
T11-CP40	11	40					1
T11-CP40	11	40					1
T11-CP40	11	40					1
T11-CP40	11	40					1
T11-CP40	11	40					1
T11-CP40	11	40					1
T12-CP40	12	40	Spindly legs	0.099	0.9	85	0
T12-CP40	12	40					1
T12-CP40	12	40					1
T12-CP40	12	40					1
T12-CP40	12	40					1
T12-CP40	12	40					1
T12-CP40	12	40					1
T12-CP40	12	40					1
T12-CP40	12	40					1
T12-CP40	12	40					1
T12-CP40	12	40					1
T12-CP40	12	40					1
T12-CP40	12	40					1
T12-CP40	12	40					1
T12-CP40	12	40					1
T12-CP40	12	40					1
T12-CP40	12	40					1
T12-CP40	12	40					1
T12-CP40	12	40					1
T12-CP40	12	40					1
T12-CP40	12	40					1
T12-CP40	12	40					1
T12-CP40	12	40					1
T12-CP40	12	40					1
T12-CP40	12	40					1
T13-CP40	13	40	Healthy	0.098	0.89	76	0
T13-CP40	13	40	Healthy	0.08	0.91	80	0
T13-CP40	13	40	Spindly legs	0.081	0.84	77	0
T13-CP40	13	40	Spindly legs	0.077	0.89	77	0
T13-CP40	13	40	Spindly legs	0.097	0.89	78	0
T13-CP40	13	40	Spindly legs	0.102	0.93	80	0
T13-CP40	13	40	Spindly legs	0.087	0.79	81	0
T13-CP40	13	40	Spindly legs	0.081	0.88	83	0
T13-CP40	13	40	Spindly legs	0.085	0.92	85	0
T13-CP40	13	40	Spindly legs	0.076	0.82	86	0
T13-CP40	13	40	Spindly legs	0.071	0.68	89	0
T13-CP40	13	40	Spindly legs	0.069	0.8	90	0
T13-CP40	13	40	Spindly legs	0.079	0.81	90	0
T13-CP40	13	40	Spindly legs	0.077	0.86	92	0
T13-CP40	13	40	Spindly legs	0.084	0.79	98	0
T13-CP40	13	40	Spindly legs	0.074	0.81	99	0
T13-CP40	13	40					1
T13-CP40	13	40					1
T13-CP40	13	40					1
T13-CP40	13	40					1
T13-CP40	13	40					1
T13-CP40	13	40					1
T13-CP40	13	40					1
T13-CP40	13	40					1
T13-CP40	13	40					1
T14-CP46	14	46	Healthy	0.075	0.8	77	0
T14-CP46	14	46	Healthy	0.076	0.86	83	0
T14-CP46	14	46	Spindly legs	0.071	0.84	80	0
T14-CP46	14	46	Spindly legs	0.099	0.89	81	0
T14-CP46	14	46	Spindly legs	0.068	0.82	83	0
T14-CP46	14	46	Spindly legs	0.053	0.84	84	0
T14-CP46	14	46	Spindly legs	0.077	0.87	84	0
T14-CP46	14	46	Spindly legs	0.059	0.86	84	0
T14-CP46	14	46	Spindly legs	0.069	0.89	84	0
T14-CP46	14	46	Spindly legs	0.074	0.82	84	0
T14-CP46	14	46	Spindly legs	0.071	0.9	92	0
T14-CP46	14	46	Spindly legs	0.069	0.82	92	0
T14-CP46	14	46	Spindly legs	0.05	0.69	96	0
T14-CP46	14	46	Spindly legs	0.076	0.81	99	0
T14-CP46	14	46	Spindly legs	0.066	0.8	100	0
T14-CP46	14	46	Spindly legs	0.037	0.79	113	0
T14-CP46	14	46					1
T14-CP46	14	46					1
T14-CP46	14	46					1
T14-CP46	14	46					1
T14-CP46	14	46					1
T14-CP46	14	46					1
T14-CP46	14	46					1
T14-CP46	14	46					1
T14-CP46	14	46					1
T15-CP46	15	46	Healthy	0.09	0.75	75	0
T15-CP46	15	46	Healthy	0.089	0.91	79	0
T15-CP46	15	46	Healthy	0.078	0.79	88	0
T15-CP46	15	46	Spindly legs	0.075	0.87	79	0
T15-CP46	15	46	Spindly legs	0.088	0.9	83	0
T15-CP46	15	46	Spindly legs	0.082	0.87	83	0
T15-CP46	15	46	Spindly legs	0.067	0.86	84	0
T15-CP46	15	46	Spindly legs	0.081	0.92	84	0
T15-CP46	15	46	Spindly legs	0.091	0.94	85	0
T15-CP46	15	46	Spindly legs	0.07	0.89	86	0
T15-CP46	15	46	Spindly legs	0.086	0.81	86	0
T15-CP46	15	46	Spindly legs	0.05	0.76	87	0
T15-CP46	15	46	Spindly legs	0.07	0.86	94	0
T15-CP46	15	46					1
T15-CP46	15	46					1
T15-CP46	15	46					1
T15-CP46	15	46					1
T15-CP46	15	46					1
T15-CP46	15	46					1
T15-CP46	15	46					1
T15-CP46	15	46					1
T15-CP46	15	46					1
T15-CP46	15	46					1
T15-CP46	15	46					1
T15-CP46	15	46					1
T16-CP28	16	28	Healthy	0.059	0.8	108	0
T16-CP28	16	28	Spindly legs	0.067	0.85	84	0
T16-CP28	16	28	Spindly legs	0.084	0.89	84	0
T16-CP28	16	28	Spindly legs	0.091	0.72	89	0
T16-CP28	16	28	Spindly legs	0.072	0.79	95	0
T16-CP28	16	28	Spindly legs	0.068	0.8	95	0
T16-CP28	16	28	Spindly legs	0.066	0.78	96	0
T16-CP28	16	28	Spindly legs	0.055	0.77	99	0
T16-CP28	16	28	Spindly legs	0.061	0.81	99	0
T16-CP28	16	28	Spindly legs	0.067	0.83	123	0
T16-CP28	16	28	Spindly legs	0.091	0.84	123	0
T16-CP28	16	28					1
T16-CP28	16	28					1
T16-CP28	16	28					1
T16-CP28	16	28					1
T16-CP28	16	28					1
T16-CP28	16	28					1
T16-CP28	16	28					1
T16-CP28	16	28					1
T16-CP28	16	28					1
T16-CP28	16	28					1
T16-CP28	16	28					1
T16-CP28	16	28					1
T16-CP28	16	28					1
T16-CP28	16	28					1

## Sheet: Experiment 2
Tank number	Diet	Ration	Water	Tadpole number	Froglet	Days to emerge	Weight (g)	Length (mm)	SLS	Mortality
1	Wal	1	CF	1	1	82	0.03	6.56	1	0
1	Wal	1	CF	2	2	86	0.07	7.33	0	0
1	Wal	1	CF	3	3	86	0.03	6.28	1	0
1	Wal	1	CF	4	4	90	0.04	6.43	0	0
1	Wal	1	CF	5	5	93	0.05	7.7	1	0
1	Wal	1	CF	6	6	107	0.04	7.63	1	0
1	Wal	1	CF	7	7	113	0.04	6.97	1	0
1	Wal	1	CF	8	8	113	0.06	6.4	1	0
1	Wal	1	CF	9	9	154	0.03	6.02	1	0
1	Wal	1	CF	10	10	163	0.03	5.81	0	0
1	Wal	1	CF	11	11	168	0.06	7.34	1	0
1	Wal	1	CF	12	12					1
1	Wal	1	CF	13	13					1
1	Wal	1	CF	14	14					1
1	Wal	1	CF	15	15					1
1	Wal	1	CF	16	16					1
1	Wal	1	CF	17	17					1
1	Wal	1	CF	18	18					1
1	Wal	1	CF	19	19					1
1	Wal	1	CF	20	20					1
2	Wal	1	CF	21	1	83	0.06	7.58	1	0
2	Wal	1	CF	22	2	84	0.06	7.37	0	0
2	Wal	1	CF	23	3	91	0.05	7.3	1	0
2	Wal	1	CF	24	4	136	0.07	7.29	0	0
2	Wal	1	CF	25	5					1
2	Wal	1	CF	26	6					1
2	Wal	1	CF	27	7					1
2	Wal	1	CF	28	8					1
2	Wal	1	CF	29	9					1
2	Wal	1	CF	30	10					1
2	Wal	1	CF	31	11					1
2	Wal	1	CF	32	12					1
2	Wal	1	CF	33	13					1
2	Wal	1	CF	34	14					1
2	Wal	1	CF	35	15					1
2	Wal	1	CF	36	16					1
2	Wal	1	CF	37	17					1
2	Wal	1	CF	38	18					1
2	Wal	1	CF	39	19					1
2	Wal	1	CF	40	20					1
3	Wal	1	CF	41	1	71	0.05	7.2	0	0
3	Wal	1	CF	42	2	90	0.04	6.87	1	0
3	Wal	1	CF	43	3	90	0.04	6.92	1	0
3	Wal	1	CF	44	4	93	0.03	7.05	1	0
3	Wal	1	CF	45	5	113	0.07	7.75	1	0
3	Wal	1	CF	46	6					1
3	Wal	1	CF	47	7					1
3	Wal	1	CF	48	8					1
3	Wal	1	CF	49	9					1
3	Wal	1	CF	50	10					1
3	Wal	1	CF	51	11					1
3	Wal	1	CF	52	12					1
3	Wal	1	CF	53	13					1
3	Wal	1	CF	54	14					1
3	Wal	1	CF	55	15					1
3	Wal	1	CF	56	16					1
3	Wal	1	CF	57	17					1
3	Wal	1	CF	58	18					1
3	Wal	1	CF	59	19					1
3	Wal	1	CF	60	20					1
4	Wal	1	CF	61	1	69	0.07	8.81	0	0
4	Wal	1	CF	62	2	77	0.08	8.63	0	0
4	Wal	1	CF	63	3	78	0.09	8.73	0	0
4	Wal	1	CF	64	4	80	0.08	7.47	0	0
4	Wal	1	CF	65	5	83	0.1	8.42	1	0
4	Wal	1	CF	66	6	84	0.09	8.48	0	0
4	Wal	1	CF	67	7	86	0.08	7.95	1	0
4	Wal	1	CF	68	8	90	0.07	7.71	0	0
4	Wal	1	CF	69	9	90	0.07	8.87	1	0
4	Wal	1	CF	70	10	90	0.08	8.16	0	0
4	Wal	1	CF	71	11	94	0.05	7.15	1	0
4	Wal	1	CF	72	12	97	0.06	7.85	1	0
4	Wal	1	CF	73	13	97	0.05	7.41	1	0
4	Wal	1	CF	74	14	104	0.06	7.3	1	0
4	Wal	1	CF	75	15	125	0.05	7.31	1	0
4	Wal	1	CF	76	16	127	0.03	5.78	1	0
4	Wal	1	CF	77	17	141	0.05	6.25	1	0
4	Wal	1	CF	78	18					1
4	Wal	1	CF	79	19					1
4	Wal	1	CF	80	20					1
5	Wal	1	RO	81	1	73	0.09	8.53	0	0
5	Wal	1	RO	82	2	79	0.09	8.15	0	0
5	Wal	1	RO	83	3	83	0.07	7.7	0	0
5	Wal	1	RO	84	4	95	0.06	8.11	0	0
5	Wal	1	RO	85	5	95	0.07	8.3	0	0
5	Wal	1	RO	86	6	95	0.04	6.73	0	0
5	Wal	1	RO	87	7	99	0.05	7.4	0	0
5	Wal	1	RO	88	8	101	0.04	7	0	0
5	Wal	1	RO	89	9	101	0.05	7.92	0	0
5	Wal	1	RO	90	10	113	0.07	8	0	0
5	Wal	1	RO	91	11					1
5	Wal	1	RO	92	12					1
5	Wal	1	RO	93	13					1
5	Wal	1	RO	94	14					1
5	Wal	1	RO	95	15					1
5	Wal	1	RO	96	16					1
5	Wal	1	RO	97	17					1
5	Wal	1	RO	98	18					1
5	Wal	1	RO	99	19					1
5	Wal	1	RO	100	20					1
6	Wal	1	RO	101	1	109	0.03	6.74	0	0
6	Wal	1	RO	102	2	129	0.05	6.68	0	0
6	Wal	1	RO	103	3					1
6	Wal	1	RO	104	4					1
6	Wal	1	RO	105	5					1
6	Wal	1	RO	106	6					1
6	Wal	1	RO	107	7					1
6	Wal	1	RO	108	8					1
6	Wal	1	RO	109	9					1
6	Wal	1	RO	110	10					1
6	Wal	1	RO	111	11					1
6	Wal	1	RO	112	12					1
6	Wal	1	RO	113	13					1
6	Wal	1	RO	114	14					1
6	Wal	1	RO	115	15					1
6	Wal	1	RO	116	16					1
6	Wal	1	RO	117	17					1
6	Wal	1	RO	118	18					1
6	Wal	1	RO	119	19					1
6	Wal	1	RO	120	20					1
7	Wal	1	RO	121	1	70	0.06	8.26	0	0
7	Wal	1	RO	122	2	73	0.05	7.69	0	0
7	Wal	1	RO	123	3	76	0.07	7.63	0	0
7	Wal	1	RO	124	4	77	0.06	7.82	0	0
7	Wal	1	RO	125	5	81	0.07	7.57	0	0
7	Wal	1	RO	126	6	84	0.05	7.4	0	0
7	Wal	1	RO	127	7	84	0.06	7.62	0	0
7	Wal	1	RO	128	8	95	0.06	7.6	0	0
7	Wal	1	RO	129	9	101	0.03	7.1	1	0
7	Wal	1	RO	130	10	105	0.04	6.72	0	0
7	Wal	1	RO	131	11	107	0.03	6.76	0	0
7	Wal	1	RO	132	12	125	0.05	6.74	0	0
7	Wal	1	RO	133	13					1
7	Wal	1	RO	134	14					1
7	Wal	1	RO	135	15					1
7	Wal	1	RO	136	16					1
7	Wal	1	RO	137	17					1
7	Wal	1	RO	138	18					1
7	Wal	1	RO	139	19					1
7	Wal	1	RO	140	20					1
8	Wal	1	RO	141	1	109	0.06	7.83	0	0
8	Wal	1	RO	142	2	109	0.05	8.17	0	0
8	Wal	1	RO	143	3	113	0.04	7.54	0	0
8	Wal	1	RO	144	4	120	0.03	6.58	0	0
8	Wal	1	RO	145	5	122	0.06	6.95	0	0
8	Wal	1	RO	146	6	127	0.04	6.85	0	0
8	Wal	1	RO	147	7	139	0.05	7.64	0	0
8	Wal	1	RO	148	8	151	0.02	5.93	0	0
8	Wal	1	RO	149	9	202	0.04	6.12	0	0
8	Wal	1	RO	150	10					1
8	Wal	1	RO	151	11					1
8	Wal	1	RO	152	12					1
8	Wal	1	RO	153	13					1
8	Wal	1	RO	154	14					1
8	Wal	1	RO	155	15					1
8	Wal	1	RO	156	16					1
8	Wal	1	RO	157	17					1
8	Wal	1	RO	158	18					1
8	Wal	1	RO	159	19					1
8	Wal	0.5	CF	160	20					1
9	Wal	0.5	CF	161	1	80	0.06	7.99	1	0
9	Wal	0.5	CF	162	2	81	0.03	7.13	1	0
9	Wal	0.5	CF	163	3	84	0.05	7.15	1	0
9	Wal	0.5	CF	164	4	84	0.05	6.77	0	0
9	Wal	0.5	CF	165	5	86	0.07	7.46	0	0
9	Wal	0.5	CF	166	6	93	0.03	6.24	0	0
9	Wal	0.5	CF	167	7	93	0.07	8.44	1	0
9	Wal	0.5	CF	168	8	99	0.04	6.77	0	0
9	Wal	0.5	CF	169	9	108	-	-	1	0
9	Wal	0.5	CF	170	10	108	0.04	7.18	0	0
9	Wal	0.5	CF	171	11	119	0.04	6.59	1	0
9	Wal	0.5	CF	172	12	129	0.03	6.23	0	0
9	Wal	0.5	CF	173	13	168	0.03	6.11	0	0
9	Wal	0.5	CF	174	14					1
9	Wal	0.5	CF	175	15					1
9	Wal	0.5	CF	176	16					1
9	Wal	0.5	CF	177	17					1
9	Wal	0.5	CF	178	18					1
9	Wal	0.5	CF	179	19					1
9	Wal	0.5	CF	180	20					1
10	Wal	0.5	CF	181	1	70	0.08	9.75	0	0
10	Wal	0.5	CF	182	2	78	0.05	7.35	0	0
10	Wal	0.5	CF	183	3	78	0.08	8.98	0	0
10	Wal	0.5	CF	184	4	81	0.06	7.62	0	0
10	Wal	0.5	CF	185	5	81	0.05	7.23	0	0
10	Wal	0.5	CF	186	6	82	0.07	8.31	0	0
10	Wal	0.5	CF	187	7	83	0.08	8.41	0	0
10	Wal	0.5	CF	188	8	90	0.05	6.56	1	0
10	Wal	0.5	CF	189	9	101	0.06	7.9	0	0
10	Wal	0.5	CF	190	10	129	0.08	8.25	0	0
10	Wal	0.5	CF	191	11	134	0.06	7.89	0	0
10	Wal	0.5	CF	192	12					1
10	Wal	0.5	CF	193	13					1
10	Wal	0.5	CF	194	14					1
10	Wal	0.5	CF	195	15					1
10	Wal	0.5	CF	196	16					1
10	Wal	0.5	CF	197	17					1
10	Wal	0.5	CF	198	18					1
10	Wal	0.5	CF	199	19					1
10	Wal	0.5	CF	200	20					1
11	Wal	0.5	CF	201	1	67	0.07	9.7	0	0
11	Wal	0.5	CF	202	2	72	0.07	8.18	0	0
11	Wal	0.5	CF	203	3	78	0.09	8.66	1	0
11	Wal	0.5	CF	204	4	78	0.08	8	0	0
11	Wal	0.5	CF	205	5	78	0.08	8.17	1	0
11	Wal	0.5	CF	206	6	80	0.06	7.92	0	0
11	Wal	0.5	CF	207	7	80	0.06	8	0	0
11	Wal	0.5	CF	208	8	83	0.08	7.99	1	0
11	Wal	0.5	CF	209	9	83	0.07	7.83	1	0
11	Wal	0.5	CF	210	10	84	0.07	7.88	0	0
11	Wal	0.5	CF	211	11	84	0.08	8.22	1	0
11	Wal	0.5	CF	212	12	84	0.07	7.78	0	0
11	Wal	0.5	CF	213	13	112	0.02	5.7	0	0
11	Wal	0.5	CF	214	14	125	0.02	5.72	1	0
11	Wal	0.5	CF	215	15	181	0.04	7.5	0	0
11	Wal	0.5	CF	216	16					1
11	Wal	0.5	CF	217	17					1
11	Wal	0.5	CF	218	18					1
11	Wal	0.5	CF	219	19					1
11	Wal	0.5	CF	220	20					1
12	Wal	0.5	CF	221	1	78	0.09	7.37	1	0
12	Wal	0.5	CF	222	2	80	0.06	8.23	1	0
12	Wal	0.5	CF	223	3	80	0.07	8.6	1	0
12	Wal	0.5	CF	224	4	83	0.07	7.85	0	0
12	Wal	0.5	CF	225	5	84	0.07	8.33	0	0
12	Wal	0.5	CF	226	6	84	0.08	8.69	1	0
12	Wal	0.5	CF	227	7	86	0.06	7.46	0	0
12	Wal	0.5	CF	228	8	86	0.06	7.53	0	0
12	Wal	0.5	CF	229	9	86	0.07	7.88	0	0
12	Wal	0.5	CF	230	10	90	0.08	7.92	1	0
12	Wal	0.5	CF	231	11	90	0.07	8.59	1	0
12	Wal	0.5	CF	232	12	95	0.07	7.47	1	0
12	Wal	0.5	CF	233	13	114	0.04	6.86	1	0
12	Wal	0.5	CF	234	14					1
12	Wal	0.5	CF	235	15					1
12	Wal	0.5	CF	236	16					1
12	Wal	0.5	CF	237	17					1
12	Wal	0.5	CF	238	18					1
12	Wal	0.5	CF	239	19					1
12	Wal	0.5	CF	240	20					1
13	Wal	0.5	RO	241	1	74	0.08	7.94	0	0
13	Wal	0.5	RO	242	2	77	0.08	8.71	1	0
13	Wal	0.5	RO	243	3	77	0.08	8.3	0	0
13	Wal	0.5	RO	244	4	78	0.06	7.97	0	0
13	Wal	0.5	RO	245	5	79	0.06	7.94	0	0
13	Wal	0.5	RO	246	6	79	0.06	8.04	0	0
13	Wal	0.5	RO	247	7	80	0.05	8	1	0
13	Wal	0.5	RO	248	8	81	0.05	7.77	0	0
13	Wal	0.5	RO	249	9	81	0.05	7.33	0	0
13	Wal	0.5	RO	250	10	81	0.05	7.97	0	0
13	Wal	0.5	RO	251	11	82	0.07	8.21	0	0
13	Wal	0.5	RO	252	12	83	0.04	6.92	0	0
13	Wal	0.5	RO	253	13	83	0.05	7.77	0	0
13	Wal	0.5	RO	254	14	83	0.04	7.06	0	0
13	Wal	0.5	RO	255	15	136	0.03	7.74	1	0
13	Wal	0.5	RO	256	16					1
13	Wal	0.5	RO	257	17					1
13	Wal	0.5	RO	258	18					1
13	Wal	0.5	RO	259	19					1
13	Wal	0.5	RO	260	20					1
14	Wal	0.5	RO	261	1	78	0.04	6.79	0	0
14	Wal	0.5	RO	262	2	80	0.05	8	0	0
14	Wal	0.5	RO	263	3	83	0.04	7.28	1	0
14	Wal	0.5	RO	264	4	86	0.06	8.14	0	0
14	Wal	0.5	RO	265	5	86	0.07	8.5	0	0
14	Wal	0.5	RO	266	6	90	0.07	7.7	0	0
14	Wal	0.5	RO	267	7	93	0.09	8.74	0	0
14	Wal	0.5	RO	268	8	97	0.07	7.92	0	0
14	Wal	0.5	RO	269	9	98	0.07	8.3	0	0
14	Wal	0.5	RO	270	10	98	0.06	7.03	0	0
14	Wal	0.5	RO	271	11	104	0.06	7.5	0	0
14	Wal	0.5	RO	272	12					1
14	Wal	0.5	RO	273	13					1
14	Wal	0.5	RO	274	14					1
14	Wal	0.5	RO	275	15					1
14	Wal	0.5	RO	276	16					1
14	Wal	0.5	RO	277	17					1
14	Wal	0.5	RO	278	18					1
14	Wal	0.5	RO	279	19					1
14	Wal	0.5	RO	280	20					1
15	Wal	0.5	RO	281	1	86	0.03	6.07	0	0
15	Wal	0.5	RO	282	2	91	0.06	7.71	0	0
15	Wal	0.5	RO	283	3	93	0.06	8.6	0	0
15	Wal	0.5	RO	284	4	93	0.05	7.96	0	0
15	Wal	0.5	RO	285	5	94	0.07	8.67	0	0
15	Wal	0.5	RO	286	6	95	0.06	7.8	0	0
15	Wal	0.5	RO	287	7	104	0.07	8.37	0	0
15	Wal	0.5	RO	288	8	104	0.07	7.89	0	0
15	Wal	0.5	RO	289	9	113	0.07	8.45	0	0
15	Wal	0.5	RO	290	10	118	0.06	7.22	0	0
15	Wal	0.5	RO	291	11	119	0.05	6.92	0	0
15	Wal	0.5	RO	292	12	125	0.07	6.83	0	0
15	Wal	0.5	RO	293	13					1
15	Wal	0.5	RO	294	14					1
15	Wal	0.5	RO	295	15					1
15	Wal	0.5	RO	296	16					1
15	Wal	0.5	RO	297	17					1
15	Wal	0.5	RO	298	18					1
15	Wal	0.5	RO	299	19					1
15	Wal	0.5	RO	300	20					1
16	Wal	0.5	RO	301	1	73	0.07	8.15	0	0
16	Wal	0.5	RO	302	2	74	0.06	8.3	0	0
16	Wal	0.5	RO	303	3	75	0.07	8.68	0	0
16	Wal	0.5	RO	304	4	76	0.03	6.46	0	0
16	Wal	0.5	RO	305	5	76	0.07	7.81	0	0
16	Wal	0.5	RO	306	6	77	0.07	8	0	0
16	Wal	0.5	RO	307	7	78	0.08	8.57	0	0
16	Wal	0.5	RO	308	8	78	0.05	7.97	0	0
16	Wal	0.5	RO	309	9	87	0.06	8.02	0	0
16	Wal	0.5	RO	310	10	78	0.06	7.25	0	0
16	Wal	0.5	RO	311	11	83	0.06	7.95	0	0
16	Wal	0.5	RO	312	12	83	0.05	7.2	0	0
16	Wal	0.5	RO	313	13	84	0.06	7.85	0	0
16	Wal	0.5	RO	314	14	86	0.04	6.86	0	0
16	Wal	0.5	RO	315	15	86	0.07	7.91	0	0
16	Wal	0.5	RO	316	16	93	0.06	7.74	0	0
16	Wal	0.5	RO	317	17	97	0.07	7.53	0	0
16	Wal	0.5	RO	318	18					1
16	Wal	0.5	RO	319	19					1
16	Wal	0.5	RO	320	20					1
17	Wal	0.25	CF	321	1	66	0.09	10.24	0	0
17	Wal	0.25	CF	322	2	73	0.06	7.92	0	0
17	Wal	0.25	CF	323	3	73	0.08	8.33	0	0
17	Wal	0.25	CF	324	4	73	0.08	8.5	0	0
17	Wal	0.25	CF	325	5	76	0.07	7.71	0	0
17	Wal	0.25	CF	326	6	76	0.07	7.71	0	0
17	Wal	0.25	CF	327	7	77	0.06	7.57	0	0
17	Wal	0.25	CF	328	8	79	0.08	8.43	0	0
17	Wal	0.25	CF	329	9	79	0.08	8.52	0	0
17	Wal	0.25	CF	330	10	84	0.07	8.06	0	0
17	Wal	0.25	CF	331	11	90	0.07	7.63	0	0
17	Wal	0.25	CF	332	12	90	0.07	8.32	0	0
17	Wal	0.25	CF	333	13	93	0.06	8.01	0	0
17	Wal	0.25	CF	334	14					1
17	Wal	0.25	CF	335	15					1
17	Wal	0.25	CF	336	16					1
17	Wal	0.25	CF	337	17					1
17	Wal	0.25	CF	338	18					1
17	Wal	0.25	CF	339	19					1
17	Wal	0.25	CF	340	20					1
18	Wal	0.25	CF	341	1	73	0.05	7.45	0	0
18	Wal	0.25	CF	342	2	73	0.06	7.51	0	0
18	Wal	0.25	CF	343	3	75	0.07	8.74	0	0
18	Wal	0.25	CF	344	4	76	0.06	7.36	0	0
18	Wal	0.25	CF	345	5	76	0.06	8.06	0	0
18	Wal	0.25	CF	346	6	76	0.08	8.81	0	0
18	Wal	0.25	CF	347	7	80	0.05	7.25	0	0
18	Wal	0.25	CF	348	8	82	0.07	8.15	0	0
18	Wal	0.25	CF	349	9	82	0.05	7.05	0	0
18	Wal	0.25	CF	350	10	89	0.06	7.32	1	0
18	Wal	0.25	CF	351	11	89	0.07	8.45	0	0
18	Wal	0.25	CF	352	12	93	0.05	7.61	0	0
18	Wal	0.25	CF	353	13	94	0.06	7.91	0	0
18	Wal	0.25	CF	354	14	99	0.07	7.77	0	0
18	Wal	0.25	CF	355	15	114	0.07	8.41	1	0
18	Wal	0.25	CF	356	16					1
18	Wal	0.25	CF	357	17					1
18	Wal	0.25	CF	358	18					1
18	Wal	0.25	CF	359	19					1
18	Wal	0.25	CF	360	20					1
19	Wal	0.25	CF	361	1	73	0.09	8.88	0	0
19	Wal	0.25	CF	362	2	75	0.08	8.86	0	0
19	Wal	0.25	CF	363	3	78	0.05	8.19	0	0
19	Wal	0.25	CF	364	4	78	0.05	7.9	0	0
19	Wal	0.25	CF	365	5	79	0.06	8	0	0
19	Wal	0.25	CF	366	6	80	0.07	8.36	0	0
19	Wal	0.25	CF	367	7	80	0.07	8.25	0	0
19	Wal	0.25	CF	368	8	85	0.07	8.11	0	0
19	Wal	0.25	CF	369	9	86	0.05	8.17	0	0
19	Wal	0.25	CF	370	10	87	0.07	8.38	0	0
19	Wal	0.25	CF	371	11	92	0.07	8.27	1	0
19	Wal	0.25	CF	372	12	105	0.05	8.17	0	0
19	Wal	0.25	CF	373	13	111	0.04	7.17	0	0
19	Wal	0.25	CF	374	14					1
19	Wal	0.25	CF	375	15					1
19	Wal	0.25	CF	376	16					1
19	Wal	0.25	CF	377	17					1
19	Wal	0.25	CF	378	18					1
19	Wal	0.25	CF	379	19					1
19	Wal	0.25	CF	380	20					1
20	Wal	0.25	CF	381	1	83	0.08	8.91	1	0
20	Wal	0.25	CF	382	2	83	0.07	8.07	1	0
20	Wal	0.25	CF	383	3	84	0.09	8.75	1	0
20	Wal	0.25	CF	384	4	84	0.07	8.56	1	0
20	Wal	0.25	CF	385	5	85	0.08	8.2	0	0
20	Wal	0.25	CF	386	6	88	0.07	7.9	1	0
20	Wal	0.25	CF	387	7	90	0.07	7.98	1	0
20	Wal	0.25	CF	388	8	93	0.08	8.9	0	0
20	Wal	0.25	CF	389	9	93	0.08	7.78	1	0
20	Wal	0.25	CF	390	10					1
20	Wal	0.25	CF	391	11					1
20	Wal	0.25	CF	392	12					1
20	Wal	0.25	CF	393	13					1
20	Wal	0.25	CF	394	14					1
20	Wal	0.25	CF	395	15					1
20	Wal	0.25	CF	396	16					1
20	Wal	0.25	CF	397	17					1
20	Wal	0.25	CF	398	18					1
20	Wal	0.25	CF	399	19					1
20	Wal	0.25	CF	400	20					1
21	Wal	0.25	RO	401	1	72	0.08	9.81	0	0
21	Wal	0.25	RO	402	2	73	0.06	7.71	0	0
21	Wal	0.25	RO	403	3	75	0.08	8.69	0	0
21	Wal	0.25	RO	404	4	78	0.05	7.93	0	0
21	Wal	0.25	RO	405	5	80	0.07	8.33	0	0
21	Wal	0.25	RO	406	6	87	0.05	7.19	0	0
21	Wal	0.25	RO	407	7	93	0.06	7.27	0	0
21	Wal	0.25	RO	408	8	93	0.05	7.91	1	0
21	Wal	0.25	RO	409	9	94	0.05	7.14	0	0
21	Wal	0.25	RO	410	10	97	0.04	7.43	1	0
21	Wal	0.25	RO	411	11	107	0.05	7.49	0	0
21	Wal	0.25	RO	412	12					1
21	Wal	0.25	RO	413	13					1
21	Wal	0.25	RO	414	14					1
21	Wal	0.25	RO	415	15					1
21	Wal	0.25	RO	416	16					1
21	Wal	0.25	RO	417	17					1
21	Wal	0.25	RO	418	18					1
21	Wal	0.25	RO	419	19					1
21	Wal	0.25	RO	420	20					1
22	Wal	0.25	RO	421	1	72	0.06	7.01	0	0
22	Wal	0.25	RO	422	2	72	0.06	7.88	0	0
22	Wal	0.25	RO	423	3	76	0.07	8.3	0	0
22	Wal	0.25	RO	424	4	76	0.06	7.3	0	0
22	Wal	0.25	RO	425	5	78	0.05	8.16	0	0
22	Wal	0.25	RO	426	6	78	0.06	8.32	0	0
22	Wal	0.25	RO	427	7	79	0.07	8.13	0	0
22	Wal	0.25	RO	428	8	80	0.04	7.15	0	0
22	Wal	0.25	RO	429	9	81	0.05	7.18	0	0
22	Wal	0.25	RO	430	10	81	0.06	7.96	0	0
22	Wal	0.25	RO	431	11	93	0.05	7.27	0	0
22	Wal	0.25	RO	432	12	97	0.05	7.36	0	0
22	Wal	0.25	RO	433	13	104	0.05	7.28	0	0
22	Wal	0.25	RO	434	14	115	0.08	9	0	0
22	Wal	0.25	RO	435	15					1
22	Wal	0.25	RO	436	16					1
22	Wal	0.25	RO	437	17					1
22	Wal	0.25	RO	438	18					1
22	Wal	0.25	RO	439	19					1
22	Wal	0.25	RO	440	20					1
23	Wal	0.25	RO	441	1	72	0.05	7.69	0	0
23	Wal	0.25	RO	442	2	73	0.06	7.63	0	0
23	Wal	0.25	RO	443	3	76	0.05	7.37	0	0
23	Wal	0.25	RO	444	4	80	0.04	7.24	0	0
23	Wal	0.25	RO	445	5	81	0.03	6.74	0	0
23	Wal	0.25	RO	446	6	83	0.05	7.75	0	0
23	Wal	0.25	RO	447	7	83	0.06	7.84	0	0
23	Wal	0.25	RO	448	8	84	0.06	8.27	1	0
23	Wal	0.25	RO	449	9	86	0.06	7.85	0	0
23	Wal	0.25	RO	450	10	88	0.09	7.9	0	0
23	Wal	0.25	RO	451	11	88	0.08	7.2	0	0
23	Wal	0.25	RO	452	12	96	0.06	8.55	0	0
23	Wal	0.25	RO	453	13	99	0.06	7.7	0	0
23	Wal	0.25	RO	454	14	122	0.007	7.45	0	0
23	Wal	0.25	RO	455	15					1
23	Wal	0.25	RO	456	16					1
23	Wal	0.25	RO	457	17					1
23	Wal	0.25	RO	458	18					1
23	Wal	0.25	RO	459	19					1
23	Wal	0.25	RO	460	20					1
24	Wal	0.25	RO	461	1	66	0.09	10.57	0	0
24	Wal	0.25	RO	462	2	68	0.08	8.83	0	0
24	Wal	0.25	RO	463	3	69	0.06	8.41	0	0
24	Wal	0.25	RO	464	4	69	0.08	8.7	0	0
24	Wal	0.25	RO	465	5	71	0.08	8.37	0	0
24	Wal	0.25	RO	466	6	73	0.07	7.85	0	0
24	Wal	0.25	RO	467	7	74	0.07	7.95	0	0
24	Wal	0.25	RO	468	8	76	0.07	8.03	0	0
24	Wal	0.25	RO	469	9	76	0.07	8.76	0	0
24	Wal	0.25	RO	470	10	78	0.07	8.45	0	0
24	Wal	0.25	RO	471	11	78	0.05	7.65	0	0
24	Wal	0.25	RO	472	12	82	0.07	7.93	0	0
24	Wal	0.25	RO	473	13	83	0.07	8.01	0	0
24	Wal	0.25	RO	474	14	84	0.07	8.37	0	0
24	Wal	0.25	RO	475	15	84	0.07	8.15	0	0
24	Wal	0.25	RO	476	16	99	0.08	8.2	0	0
24	Wal	0.25	RO	477	17					1
24	Wal	0.25	RO	478	18					1
24	Wal	0.25	RO	479	19					1
24	Wal	0.25	RO	480	20					1
25	Ser	0.5	CF	481	1					1
25	Ser	0.5	CF	482	2					1
25	Ser	0.5	CF	483	3					1
25	Ser	0.5	CF	484	4					1
25	Ser	0.5	CF	485	5					1
25	Ser	0.5	CF	486	6					1
25	Ser	0.5	CF	487	7					1
25	Ser	0.5	CF	488	8					1
25	Ser	0.5	CF	489	9					1
25	Ser	0.5	CF	490	10					1
25	Ser	0.5	CF	491	11					1
25	Ser	0.5	CF	492	12					1
25	Ser	0.5	CF	493	13					1
25	Ser	0.5	CF	494	14					1
25	Ser	0.5	CF	495	15					1
25	Ser	0.5	CF	496	16					1
25	Ser	0.5	CF	497	17					1
25	Ser	0.5	CF	498	18					1
25	Ser	0.5	CF	499	19					1
25	Ser	0.5	CF	500	20					1
26	Ser	0.5	CF	501	1	80	0.05	7.32	0	0
26	Ser	0.5	CF	502	2	80	0.05	7.59	0	0
26	Ser	0.5	CF	503	3	80	0.05	6.98	0	0
26	Ser	0.5	CF	504	4	83	0.04	7.9	0	0
26	Ser	0.5	CF	505	5	84	0.05	6.54	0	0
26	Ser	0.5	CF	506	6	93	0.05	7.17	0	0
26	Ser	0.5	CF	507	7	93	0.04	6.7	0	0
26	Ser	0.5	CF	508	8	97	0.05	6.55	0	0
26	Ser	0.5	CF	509	9					1
26	Ser	0.5	CF	510	10					1
26	Ser	0.5	CF	511	11					1
26	Ser	0.5	CF	512	12					1
26	Ser	0.5	CF	513	13					1
26	Ser	0.5	CF	514	14					1
26	Ser	0.5	CF	515	15					1
26	Ser	0.5	CF	516	16					1
26	Ser	0.5	CF	517	17					1
26	Ser	0.5	CF	518	18					1
26	Ser	0.5	CF	519	19					1
26	Ser	0.5	CF	520	20					1
27	Ser	0.5	CF	521	1					1
27	Ser	0.5	CF	522	2					1
27	Ser	0.5	CF	523	3					1
27	Ser	0.5	CF	524	4					1
27	Ser	0.5	CF	525	5					1
27	Ser	0.5	CF	526	6					1
27	Ser	0.5	CF	527	7					1
27	Ser	0.5	CF	528	8					1
27	Ser	0.5	CF	529	9					1
27	Ser	0.5	CF	530	10					1
27	Ser	0.5	CF	531	11					1
27	Ser	0.5	CF	532	12					1
27	Ser	0.5	CF	533	13					1
27	Ser	0.5	CF	534	14					1
27	Ser	0.5	CF	535	15					1
27	Ser	0.5	CF	536	16					1
27	Ser	0.5	CF	537	17					1
27	Ser	0.5	CF	538	18					1
27	Ser	0.5	CF	539	19					1
27	Ser	0.5	CF	540	20					1
28	Ser	0.5	CF	541	1	74	0.05	7.52	0	0
28	Ser	0.5	CF	542	2	75	0.04	6.86	0	0
28	Ser	0.5	CF	543	3	76	0.05	7.3	0	0
28	Ser	0.5	CF	544	4	77	0.06	8.37	0	0
28	Ser	0.5	CF	545	5	80	0.05	7.38	0	0
28	Ser	0.5	CF	546	6	81	0.03	6.47	1	0
28	Ser	0.5	CF	547	7	83	0.04	6.85	0	0
28	Ser	0.5	CF	548	8	90	0.04	7.74	0	0
28	Ser	0.5	CF	549	9	90	0.06	6.79	0	0
28	Ser	0.5	CF	550	10	122	0.07	8.04	0	0
28	Ser	0.5	CF	551	11	122	0.04	7.24	0	0
28	Ser	0.5	CF	552	12	122	0.04	7.43	0	0
28	Ser	0.5	CF	553	13	122	0.03	7.14	0	0
28	Ser	0.5	CF	554	14	122	0.05	7.36	1	0
28	Ser	0.5	CF	555	15	122	0.04	7.14	1	0
28	Ser	0.5	CF	556	16	122	0.03	6.41	1	0
28	Ser	0.5	CF	557	17	122	0.04	6.89	1	0
28	Ser	0.5	CF	558	18					1
28	Ser	0.5	CF	559	19					1
28	Ser	0.5	CF	560	20					1
29	Ser	0.5	RO	561	1	86	0.06	7.88	0	0
29	Ser	0.5	RO	562	2	90	0.05	7.18	0	0
29	Ser	0.5	RO	563	3	90	0.07	7.81	0	0
29	Ser	0.5	RO	564	4	91	0.06	7.73	0	0
29	Ser	0.5	RO	565	5	93	0.06	7.35	0	0
29	Ser	0.5	RO	566	6	93	0.04	6.98	0	0
29	Ser	0.5	RO	567	7	95	0.06	7.63	0	0
29	Ser	0.5	RO	568	8	97	0.04	7.11	0	0
29	Ser	0.5	RO	569	9	97	0.06	8.16	0	0
29	Ser	0.5	RO	570	10	99	0.06	7.77	0	0
29	Ser	0.5	RO	571	11	99	0.06	7.4	0	0
29	Ser	0.5	RO	572	12	101	0.05	7.99	0	0
29	Ser	0.5	RO	573	13	104	0.04	7.48	0	0
29	Ser	0.5	RO	574	14	108	0.05	6.36	0	0
29	Ser	0.5	RO	575	15					1
29	Ser	0.5	RO	576	16					1
29	Ser	0.5	RO	577	17					1
29	Ser	0.5	RO	578	18					1
29	Ser	0.5	RO	579	19					1
29	Ser	0.5	RO	580	20					1
30	Ser	0.5	RO	581	1	82	0.04	7.54	0	0
30	Ser	0.5	RO	582	2	82	0.05	7.36	0	0
30	Ser	0.5	RO	583	3	82	0.05	7.77	0	0
30	Ser	0.5	RO	584	4	84	0.05	7.64	0	0
30	Ser	0.5	RO	585	5	84	0.06	7.72	0	0
30	Ser	0.5	RO	586	6	86	0.05	6.7	0	0
30	Ser	0.5	RO	587	7					1
30	Ser	0.5	RO	588	8					1
30	Ser	0.5	RO	589	9					1
30	Ser	0.5	RO	590	10					1
30	Ser	0.5	RO	591	11					1
30	Ser	0.5	RO	592	12					1
30	Ser	0.5	RO	593	13					1
30	Ser	0.5	RO	594	14					1
30	Ser	0.5	RO	595	15					1
30	Ser	0.5	RO	596	16					1
30	Ser	0.5	RO	597	17					1
30	Ser	0.5	RO	598	18					1
30	Ser	0.5	RO	599	19					1
30	Ser	0.5	RO	600	20					1
31	Ser	0.5	RO	601	1	80	0.06	8.22	0	0
31	Ser	0.5	RO	602	2	83	0.06	7.7	0	0
31	Ser	0.5	RO	603	3	84	0.06	7.45	0	0
31	Ser	0.5	RO	604	4	90	0.05	7.02	0	0
31	Ser	0.5	RO	605	5	93	0.05	7.51	0	0
31	Ser	0.5	RO	606	6	93	0.03	6.96	0	0
31	Ser	0.5	RO	607	7	97	0.06	7.79	0	0
31	Ser	0.5	RO	608	8	97	0.06	7.18	0	0
31	Ser	0.5	RO	609	9	97	0.06	7.16	0	0
31	Ser	0.5	RO	610	10	104	0.05	6.81	0	0
31	Ser	0.5	RO	611	11	106	0.04	7.05	0	0
31	Ser	0.5	RO	612	12	111	0.07	8.32	0	0
31	Ser	0.5	RO	613	13	111	0.06	7.33	0	0
31	Ser	0.5	RO	614	14					1
31	Ser	0.5	RO	615	15					1
31	Ser	0.5	RO	616	16					1
31	Ser	0.5	RO	617	17					1
31	Ser	0.5	RO	618	18					1
31	Ser	0.5	RO	619	19					1
31	Ser	0.5	RO	620	20					1
32	Ser	0.5	RO	621	1					1
32	Ser	0.5	RO	622	2					1
32	Ser	0.5	RO	623	3					1
32	Ser	0.5	RO	624	4					1
32	Ser	0.5	RO	625	5					1
32	Ser	0.5	RO	626	6					1
32	Ser	0.5	RO	627	7					1
32	Ser	0.5	RO	628	8					1
32	Ser	0.5	RO	629	9					1
32	Ser	0.5	RO	630	10					1
32	Ser	0.5	RO	631	11					1
32	Ser	0.5	RO	632	12					1
32	Ser	0.5	RO	633	13					1
32	Ser	0.5	RO	634	14					1
32	Ser	0.5	RO	635	15					1
32	Ser	0.5	RO	636	16					1
32	Ser	0.5	RO	637	17					1
32	Ser	0.5	RO	638	18					1
32	Ser	0.5	RO	639	19					1
32	Ser	0.5	RO	640	20					1
33	SerVit	0.5	RO	641	1	76	0.07	7.79	0	0
33	SerVit	0.5	RO	642	2	76	0.05	7.06	0	0
33	SerVit	0.5	RO	643	3	84	0.06	7.64	0	0
33	SerVit	0.5	RO	644	4	90	0.03	5.9	0	0
33	SerVit	0.5	RO	645	5	90	0.05	7.15	0	0
33	SerVit	0.5	RO	646	6	114	0.05	6.63	0	0
33	SerVit	0.5	RO	647	7					1
33	SerVit	0.5	RO	648	8					1
33	SerVit	0.5	RO	649	9					1
33	SerVit	0.5	RO	650	10					1
33	SerVit	0.5	RO	651	11					1
33	SerVit	0.5	RO	652	12					1
33	SerVit	0.5	RO	653	13					1
33	SerVit	0.5	RO	654	14					1
33	SerVit	0.5	RO	655	15					1
33	SerVit	0.5	RO	656	16					1
33	SerVit	0.5	RO	657	17					1
33	SerVit	0.5	RO	658	18					1
33	SerVit	0.5	RO	659	19					1
33	SerVit	0.5	RO	660	20					1
34	SerVit	0.5	RO	661	1	83	0.06	7.1	1	0
34	SerVit	0.5	RO	662	2	86	0.07	8.06	0	0
34	SerVit	0.5	RO	663	3	86	0.07	7.72	0	0
34	SerVit	0.5	RO	664	4	99	0.07	8.39	0	0
34	SerVit	0.5	RO	665	5	104	0.05	7.41	0	0
34	SerVit	0.5	RO	666	6					1
34	SerVit	0.5	RO	667	7					1
34	SerVit	0.5	RO	668	8					1
34	SerVit	0.5	RO	669	9					1
34	SerVit	0.5	RO	670	10					1
34	SerVit	0.5	RO	671	11					1
34	SerVit	0.5	RO	672	12					1
34	SerVit	0.5	RO	673	13					1
34	SerVit	0.5	RO	674	14					1
34	SerVit	0.5	RO	675	15					1
34	SerVit	0.5	RO	676	16					1
34	SerVit	0.5	RO	677	17					1
34	SerVit	0.5	RO	678	18					1
34	SerVit	0.5	RO	679	19					1
34	SerVit	0.5	RO	680	20					1
35	SerVit	0.5	RO	681	1	80	0.08	8.44	0	0
35	SerVit	0.5	RO	682	2	81	0.07	8.12	0	0
35	SerVit	0.5	RO	683	3	83	0.06	7.8	0	0
35	SerVit	0.5	RO	684	4	83	0.08	8.7	0	0
35	SerVit	0.5	RO	685	5	86	0.07	8.32	0	0
35	SerVit	0.5	RO	686	6	86	0.07	9.43	0	0
35	SerVit	0.5	RO	687	7	86	0.08	8.33	0	0
35	SerVit	0.5	RO	688	8	90	0.08	7.96	0	0
35	SerVit	0.5	RO	689	9	90	0.07	8.85	0	0
35	SerVit	0.5	RO	690	10	90	0.06	8.26	0	0
35	SerVit	0.5	RO	691	11	93	0.05	7.96	0	0
35	SerVit	0.5	RO	692	12	93	0.07	8.03	0	0
35	SerVit	0.5	RO	693	13	96	0.06	8.1	0	0
35	SerVit	0.5	RO	694	14					1
35	SerVit	0.5	RO	695	15					1
35	SerVit	0.5	RO	696	16					1
35	SerVit	0.5	RO	697	17					1
35	SerVit	0.5	RO	698	18					1
35	SerVit	0.5	RO	699	19					1
35	SerVit	0.5	RO	700	20					1
36	SerVit	0.5	RO	701	1	78	0.07	8.09	0	0
36	SerVit	0.5	RO	702	2	78	0.06	7.7	0	0
36	SerVit	0.5	RO	703	3	84	0.06	7.89	0	0
36	SerVit	0.5	RO	704	4	86	0.04	7.16	0	0
36	SerVit	0.5	RO	705	5	86	0.04	6.92	0	0
36	SerVit	0.5	RO	706	6	90	0.04	6.19	0	0
36	SerVit	0.5	RO	707	7	92	0.04	7.34	0	0
36	SerVit	0.5	RO	708	8	95	0.04	6.91	0	0
36	SerVit	0.5	RO	709	9	99	0.05	6.88	0	0
36	SerVit	0.5	RO	710	10	105	0.04	7.39	0	0
36	SerVit	0.5	RO	711	11	122	0.05	7.53	1	0
36	SerVit	0.5	RO	712	12	123	0.07	7.52	0	0
36	SerVit	0.5	RO	713	13					1
36	SerVit	0.5	RO	714	14					1
36	SerVit	0.5	RO	715	15					1
36	SerVit	0.5	RO	716	16					1
36	SerVit	0.5	RO	717	17					1
36	SerVit	0.5	RO	718	18					1
36	SerVit	0.5	RO	719	19					1
36	SerVit	0.5	RO	720	20					1
